# Supplementary material for: A 3D ovarian cancer metastasis model using a decellularised peritoneal matrix to study therapy response
Source: eBioMedicine. 2026 Feb 2;124:106135. doi: 10.1016/j.ebiom.2026.106135 (PMC12887378; doi:10.1016/j.ebiom.2026.106135)
Supplement: Supplementary File 2 [file mmc4.zip]

Archive with 1 entries (1 files):
- ebiom_106135_Supplementary File 2 Attachment clip_mmc4.stl
