# Supplementary material for: A 3D ovarian cancer metastasis model using a decellularised peritoneal matrix to study therapy response
Source: eBioMedicine. 2026 Feb 2;124:106135. doi: 10.1016/j.ebiom.2026.106135 (PMC12887378; doi:10.1016/j.ebiom.2026.106135)
Supplement: Mycoplasma testing [file mmc6.xlsx]

## Sheet: Sheet1
	Cell line	Reading A	Reading B	Ratio B/A
	OVCAR3	2747	1086	0.39534
	OV90	3375	1612	0.47763
	COV318	1317	1121	0.851177
	CAOV3	1660	1131	0.681325
	BJ Fibroblasts	1292	738	0.571207
	Positive control	4171	383200	91.8725
	According to the manufacturer's protocol:
		Ratio B/A	Interpretation
		<0.9	Negative for mycoplasma
		0.9 - 1.2	Borderline: quarantine cells and retest in 24h
		> 1.2	Mycoplasma contamination
